# Supplementary material for: The Mitogenome of the Subarctic Octocoral Alcyonium digitatum Reveals a Putative tRNAPro Gene Nested within MutS
Source: Curr Issues Mol Biol. 2024 Jul 27;46(8):8104–10. doi: 10.3390/cimb46080479 (PMC11353228; doi:10.3390/cimb46080479)
Supplement: Supplementary file 1 [file cimb-46-00479-s001.zip]

Archive with 1 entries (1 files):
- cimb-3115405-supplementary.pdf
